# Supplementary material for: Molecular Characterization of a Transcriptional Regulator GntR for Gluconate Metabolism in Industrial 2-Ketogluconate Producer Pseudomonas plecoglossicida JUIM01
Source: Microorganisms. 2025 Jun 15;13(6):1395. doi: 10.3390/microorganisms13061395 (PMC12195362; doi:10.3390/microorganisms13061395)
Supplement: Supplementary file 1 [file microorganisms-13-01395-s001.zip]

Archive with 1 entries (1 files):
- microorganisms-3606271-supplementary.pdf
